# Supplementary material for: A Lincomycin-Specific Antibody Was Developed Using Hapten Prediction, and an Immunoassay Was Established to Detect Lincomycin in Pork and Milk
Source: Foods. 2024 Sep 29;13(19):3118. doi: 10.3390/foods13193118 (PMC11476017; doi:10.3390/foods13193118)
Supplement: Supplementary file 1 [file foods-13-03118-s001.zip]

Archive with 1 entries (1 files):
- foods-3146871-supplementary.pdf
